# Supplementary material for: Dataset of search queries to map scientific publications to the UN sustainable development goals
Source: Data Brief. 2021 Jan 9;34:106731. doi: 10.1016/j.dib.2021.106731 (PMC7843410; doi:10.1016/j.dib.2021.106731)
Supplement: Supplementary file 1 [file mmc1.zip]

Archive with 1 entries (1 files):
- supplementary_asjc_codes_description.csv
