# Supplementary material for: Dataset of search queries to map scientific publications to the UN sustainable development goals
Source: Data Brief. 2021 Jan 9;34:106731. doi: 10.1016/j.dib.2021.106731 (PMC7843410; doi:10.1016/j.dib.2021.106731)
Supplement: Supplementary file 1 [file mmc1.zip › supplementary_asjc_codes_description.csv]

ASJC Code	Field	Subfield
1000	Multidisciplinary	Multidisciplinary
1100	Agricultural and Biological Sciences	General Agricultural and Biological Sciences
1101	Agricultural and Biological Sciences	Agricultural and Biological Sciences (miscellaneous)
1102	Agricultural and Biological Sciences	Agronomy and Crop Science
1103	Agricultural and Biological Sciences	Animal Science and Zoology
1104	Agricultural and Biological Sciences	Aquatic Science
1105	Agricultural and Biological Sciences	Ecology, Evolution, Behavior and Systematics
1106	Agricultural and Biological Sciences	Food Science
1107	Agricultural and Biological Sciences	Forestry
1108	Agricultural and Biological Sciences	Horticulture
1109	Agricultural and Biological Sciences	Insect Science
1110	Agricultural and Biological Sciences	Plant Science
1111	Agricultural and Biological Sciences	Soil Science
1200	Arts and Humanities	General Arts and Humanities
1201	Arts and Humanities	Arts and Humanities (miscellaneous)
1202	Arts and Humanities	History
1203	Arts and Humanities	Language and Linguistics
1204	Arts and Humanities	Archaeology
1205	Arts and Humanities	Classics
1206	Arts and Humanities	Conservation
1207	Arts and Humanities	History and Philosophy of Science
1208	Arts and Humanities	Literature and Literary Theory
1209	Arts and Humanities	Museology
1210	Arts and Humanities	Music
1211	Arts and Humanities	Philosophy
1212	Arts and Humanities	Religious studies
1213	Arts and Humanities	Visual Arts and Performing Arts
1300	Biochemistry, Genetics and Molecular Biology	General Biochemistry, Genetics and Molecular Biology
1301	Biochemistry, Genetics and Molecular Biology	Biochemistry, Genetics and Molecular Biology (miscellaneous)
1302	Biochemistry, Genetics and Molecular Biology	Ageing
1303	Biochemistry, Genetics and Molecular Biology	Biochemistry
1304	Biochemistry, Genetics and Molecular Biology	Biophysics
1305	Biochemistry, Genetics and Molecular Biology	Biotechnology
1306	Biochemistry, Genetics and Molecular Biology	Cancer Research
1307	Biochemistry, Genetics and Molecular Biology	Cell Biology
1308	Biochemistry, Genetics and Molecular Biology	Clinical Biochemistry
1309	Biochemistry, Genetics and Molecular Biology	Developmental Biology
1310	Biochemistry, Genetics and Molecular Biology	Endocrinology
1311	Biochemistry, Genetics and Molecular Biology	Genetics
1312	Biochemistry, Genetics and Molecular Biology	Molecular Biology
1313	Biochemistry, Genetics and Molecular Biology	Molecular Medicine
1314	Biochemistry, Genetics and Molecular Biology	Physiology
1315	Biochemistry, Genetics and Molecular Biology	Structural Biology
1400	Business, Management and Accounting	General Business, Management and Accounting
1401	Business, Management and Accounting	Business, Management and Accounting (miscellaneous)
1402	Business, Management and Accounting	Accounting
1403	Business, Management and Accounting	Business and International Management
1404	Business, Management and Accounting	Management Information Systems
1405	Business, Management and Accounting	Management of Technology and Innovation
1406	Business, Management and Accounting	Marketing
1407	Business, Management and Accounting	Organizational Behavior and Human Resource Management
1408	Business, Management and Accounting	Strategy and Management
1409	Business, Management and Accounting	Tourism, Leisure and Hospitality Management
1410	Business, Management and Accounting	Industrial relations
1500	Chemical Engineering	General Chemical Engineering
1501	Chemical Engineering	Chemical Engineering (miscellaneous)
1502	Chemical Engineering	Bioengineering
1503	Chemical Engineering	Catalysis
1504	Chemical Engineering	Chemical Health and Safety
1505	Chemical Engineering	Colloid and Surface Chemistry
1506	Chemical Engineering	Filtration and Separation
1507	Chemical Engineering	Fluid Flow and Transfer Processes
1508	Chemical Engineering	Process Chemistry and Technology
1600	Chemistry	General Chemistry
1601	Chemistry	Chemistry (miscellaneous)
1602	Chemistry	Analytical Chemistry
1603	Chemistry	Electrochemistry
1604	Chemistry	Inorganic Chemistry
1605	Chemistry	Organic Chemistry
1606	Chemistry	Physical and Theoretical Chemistry
1607	Chemistry	Spectroscopy
1700	Computer Science	General Computer Science
1701	Computer Science	Computer Science (miscellaneous)
1702	Computer Science	Artificial Intelligence
1703	Computer Science	Computational Theory and Mathematics
1704	Computer Science	Computer Graphics and Computer-Aided Design
1705	Computer Science	Computer Networks and Communications
1706	Computer Science	Computer Science Applications
1707	Computer Science	Computer Vision and Pattern Recognition
1708	Computer Science	Hardware and Architecture
1709	Computer Science	Human-Computer Interaction
1710	Computer Science	Information Systems
1711	Computer Science	Signal Processing
1712	Computer Science	Software
1800	Decision Sciences	General Decision Sciences
1801	Decision Sciences	Decision Sciences (miscellaneous)
1802	Decision Sciences	Information Systems and Management
1803	Decision Sciences	Management Science and Operations Research
1804	Decision Sciences	Statistics, Probability and Uncertainty
1900	Earth and Planetary Sciences	General Earth and Planetary Sciences
1901	Earth and Planetary Sciences	Earth and Planetary Sciences (miscellaneous)
1902	Earth and Planetary Sciences	Atmospheric Science
1903	Earth and Planetary Sciences	Computers in Earth Sciences
1904	Earth and Planetary Sciences	Earth-Surface Processes
1905	Earth and Planetary Sciences	Economic Geology
1906	Earth and Planetary Sciences	Geochemistry and Petrology
1907	Earth and Planetary Sciences	Geology
1908	Earth and Planetary Sciences	Geophysics
1909	Earth and Planetary Sciences	Geotechnical Engineering and Engineering Geology
1910	Earth and Planetary Sciences	Oceanography
1911	Earth and Planetary Sciences	Palaeontology
1912	Earth and Planetary Sciences	Space and Planetary Science
1913	Earth and Planetary Sciences	Stratigraphy
2000	Economics, Econometrics and Finance	General Economics, Econometrics and Finance
2001	Economics, Econometrics and Finance	Economics, Econometrics and Finance (miscellaneous)
2002	Economics, Econometrics and Finance	Economics and Econometrics
2003	Economics, Econometrics and Finance	Finance
2100	Energy	General Energy
2101	Energy	Energy (miscellaneous)
2102	Energy	Energy Engineering and Power Technology
2103	Energy	Fuel Technology
2104	Energy	Nuclear Energy and Engineering
2105	Energy	Renewable Energy, Sustainability and the Environment
2200	Engineering	General Engineering
2201	Engineering	Engineering (miscellaneous)
2202	Engineering	Aerospace Engineering
2203	Engineering	Automotive Engineering
2204	Engineering	Biomedical Engineering
2205	Engineering	Civil and Structural Engineering
2206	Engineering	Computational Mechanics
2207	Engineering	Control and Systems Engineering
2208	Engineering	Electrical and Electronic Engineering
2209	Engineering	Industrial and Manufacturing Engineering
2210	Engineering	Mechanical Engineering
2211	Engineering	Mechanics of Materials
2212	Engineering	Ocean Engineering
2213	Engineering	Safety, Risk, Reliability and Quality
2214	Engineering	Media Technology
2215	Engineering	Building and Construction
2216	Engineering	Architecture
2300	Environmental Science	General Environmental Science
2301	Environmental Science	Environmental Science (miscellaneous)
2302	Environmental Science	Ecological Modelling
2303	Environmental Science	Ecology
2304	Environmental Science	Environmental Chemistry
2305	Environmental Science	Environmental Engineering
2306	Environmental Science	Global and Planetary Change
2307	Environmental Science	Health, Toxicology and Mutagenesis
2308	Environmental Science	Management, Monitoring, Policy and Law
2309	Environmental Science	Nature and Landscape Conservation
2310	Environmental Science	Pollution
2311	Environmental Science	Waste Management and Disposal
2312	Environmental Science	Water Science and Technology
2400	Immunology and Microbiology	General Immunology and Microbiology
2401	Immunology and Microbiology	Immunology and Microbiology (miscellaneous)
2402	Immunology and Microbiology	Applied Microbiology and Biotechnology
2403	Immunology and Microbiology	Immunology
2404	Immunology and Microbiology	Microbiology
2405	Immunology and Microbiology	Parasitology
2406	Immunology and Microbiology	Virology
2500	Materials Science	General Materials Science
2501	Materials Science	Materials Science (miscellaneous)
2502	Materials Science	Biomaterials
2503	Materials Science	Ceramics and Composites
2504	Materials Science	Electronic, Optical and Magnetic Materials
2505	Materials Science	Materials Chemistry
2506	Materials Science	Metals and Alloys
2507	Materials Science	Polymers and Plastics
2508	Materials Science	Surfaces, Coatings and Films
2600	Mathematics	General Mathematics
2601	Mathematics	Mathematics (miscellaneous)
2602	Mathematics	Algebra and Number Theory
2603	Mathematics	Analysis
2604	Mathematics	Applied Mathematics
2605	Mathematics	Computational Mathematics
2606	Mathematics	Control and Optimization
2607	Mathematics	Discrete Mathematics and Combinatorics
2608	Mathematics	Geometry and Topology
2609	Mathematics	Logic
2610	Mathematics	Mathematical Physics
2611	Mathematics	Modelling and Simulation
2612	Mathematics	Numerical Analysis
2613	Mathematics	Statistics and Probability
2614	Mathematics	Theoretical Computer Science
2700	Medicine	General Medicine
2701	Medicine	Medicine (miscellaneous)
2702	Medicine	Anatomy
2703	Medicine	Anesthesiology and Pain Medicine
2704	Medicine	Biochemistry, medical
2705	Medicine	Cardiology and Cardiovascular Medicine
2706	Medicine	Critical Care and Intensive Care Medicine
2707	Medicine	Complementary and alternative medicine
2708	Medicine	Dermatology
2709	Medicine	Drug guides
2710	Medicine	Embryology
2711	Medicine	Emergency Medicine
2712	Medicine	Endocrinology, Diabetes and Metabolism
2713	Medicine	Epidemiology
2714	Medicine	Family Practice
2715	Medicine	Gastroenterology
2716	Medicine	Genetics(clinical)
2717	Medicine	Geriatrics and Gerontology
2718	Medicine	Health Informatics
2719	Medicine	Health Policy
2720	Medicine	Hematology
2721	Medicine	Hepatology
2722	Medicine	Histology
2723	Medicine	Immunology and Allergy
2724	Medicine	Internal Medicine
2725	Medicine	Infectious Diseases
2726	Medicine	Microbiology (medical)
2727	Medicine	Nephrology
2728	Medicine	Clinical Neurology
2729	Medicine	Obstetrics and Gynaecology
2730	Medicine	Oncology
2731	Medicine	Ophthalmology
2732	Medicine	Orthopedics and Sports Medicine
2733	Medicine	Otorhinolaryngology
2734	Medicine	Pathology and Forensic Medicine
2735	Medicine	Pediatrics, Perinatology, and Child Health
2736	Medicine	Pharmacology (medical)
2737	Medicine	Physiology (medical)
2738	Medicine	Psychiatry and Mental health
2739	Medicine	Public Health, Environmental and Occupational Health
2740	Medicine	Pulmonary and Respiratory Medicine
2741	Medicine	Radiology Nuclear Medicine and imaging
2742	Medicine	Rehabilitation
2743	Medicine	Reproductive Medicine
2744	Medicine	Reviews and References, Medical
2745	Medicine	Rheumatology
2746	Medicine	Surgery
2747	Medicine	Transplantation
2748	Medicine	Urology
2800	Neuroscience	General Neuroscience
2801	Neuroscience	Neuroscience (miscellaneous)
2802	Neuroscience	Behavioral Neuroscience
2803	Neuroscience	Biological Psychiatry
2804	Neuroscience	Cellular and Molecular Neuroscience
2805	Neuroscience	Cognitive Neuroscience
2806	Neuroscience	Developmental Neuroscience
2807	Neuroscience	Endocrine and Autonomic Systems
2808	Neuroscience	Neurology
2809	Neuroscience	Sensory Systems
2900	Nursing	General Nursing
2901	Nursing	Nursing (miscellaneous)
2902	Nursing	Advanced and Specialised Nursing
2903	Nursing	Assessment and Diagnosis
2904	Nursing	Care Planning
2905	Nursing	Community and Home Care
2906	Nursing	Critical Care
2907	Nursing	Emergency
2908	Nursing	Fundamentals and skills
2909	Nursing	Gerontology
2910	Nursing	Issues, ethics and legal aspects
2911	Nursing	Leadership and Management
2912	Nursing	LPN and LVN
2913	Nursing	Maternity and Midwifery
2914	Nursing	Medical�Surgical
2915	Nursing	Nurse Assisting
2916	Nursing	Nutrition and Dietetics
2917	Nursing	Oncology(nursing)
2918	Nursing	Pathophysiology
2919	Nursing	Pediatrics
2920	Nursing	Pharmacology (nursing)
2921	Nursing	Phychiatric Mental Health
2922	Nursing	Research and Theory
2923	Nursing	Review and Exam Preparation
3000	Pharmacology, Toxicology and Pharmaceutics	General Pharmacology, Toxicology and Pharmaceutics
3001	Pharmacology, Toxicology and Pharmaceutics	Pharmacology, Toxicology and Pharmaceutics (miscellaneous)
3002	Pharmacology, Toxicology and Pharmaceutics	Drug Discovery
3003	Pharmacology, Toxicology and Pharmaceutics	Pharmaceutical Science
3004	Pharmacology, Toxicology and Pharmaceutics	Pharmacology
3005	Pharmacology, Toxicology and Pharmaceutics	Toxicology
3100	Physics and Astronomy	General Physics and Astronomy
3101	Physics and Astronomy	Physics and Astronomy (miscellaneous)
3102	Physics and Astronomy	Acoustics and Ultrasonics
3103	Physics and Astronomy	Astronomy and Astrophysics
3104	Physics and Astronomy	Condensed Matter Physics
3105	Physics and Astronomy	Instrumentation
3106	Physics and Astronomy	Nuclear and High Energy Physics
3107	Physics and Astronomy	Atomic and Molecular Physics, and Optics
3108	Physics and Astronomy	Radiation
3109	Physics and Astronomy	Statistical and Nonlinear Physics
3110	Physics and Astronomy	Surfaces and Interfaces
3200	Psychology	General Psychology
3201	Psychology	Psychology (miscellaneous)
3202	Psychology	Applied Psychology
3203	Psychology	Clinical Psychology
3204	Psychology	Developmental and Educational Psychology
3205	Psychology	Experimental and Cognitive Psychology
3206	Psychology	Neuropsychology and Physiological Psychology
3207	Psychology	Social Psychology
3300	Social Sciences	General Social Sciences
3301	Social Sciences	Social Sciences (miscellaneous)
3302	Social Sciences	Archaeology
3303	Social Sciences	Development
3304	Social Sciences	Education
3305	Social Sciences	Geography, Planning and Development
3306	Social Sciences	Health(social science)
3307	Social Sciences	Human Factors and Ergonomics
3308	Social Sciences	Law
3309	Social Sciences	Library and Information Sciences
3310	Social Sciences	Linguistics and Language
3311	Social Sciences	Safety Research
3312	Social Sciences	Sociology and Political Science
3313	Social Sciences	Transportation
3314	Social Sciences	Anthropology
3315	Social Sciences	Communication
3316	Social Sciences	Cultural Studies
3317	Social Sciences	Demography
3318	Social Sciences	Gender Studies
3319	Social Sciences	Life-span and Life-course Studies
3320	Social Sciences	Political Science and International Relations
3321	Social Sciences	Public Administration
3322	Social Sciences	Urban Studies
3400	Veterinary	General Veterinary
3401	Veterinary	Veterinary (miscalleneous)
3402	Veterinary	Equine
3403	Veterinary	Food Animals
3404	Veterinary	Small Animals
3500	Dentistry	General Dentistry
3501	Dentistry	Dentistry (miscellaneous)
3502	Dentistry	Dental Assisting
3503	Dentistry	Dental Hygiene
3504	Dentistry	Oral Surgery
3505	Dentistry	Orthodontics
3506	Dentistry	Periodontics
3600	Health Professions	General Health Professions
3601	Health Professions	Health Professions (miscellaneous)
3602	Health Professions	Chiropractics
3603	Health Professions	Complementary and Manual Therapy
3604	Health Professions	Emergency Medical Services
3605	Health Professions	Health Information Management
3606	Health Professions	Medical Assisting and Transcription
3607	Health Professions	Medical Laboratory Technology
3608	Health Professions	Medical Terminology
3609	Health Professions	Occupational Therapy
3610	Health Professions	Optometry
3611	Health Professions	Pharmacy
3612	Health Professions	Physical Therapy, Sports Therapy and Rehabilitation
3613	Health Professions	Podiatry
3614	Health Professions	Radiological and Ultrasound Technology
3615	Health Professions	Respiratory Care
3616	Health Professions	Speech and Hearing
